# Supplementary material for: Three new species of Argyra from China (Diptera, Dolichopodidae, Diaphorinae)
Source: Zookeys. 2018 Jul 6;(772):141–51. doi: 10.3897/zookeys.772.25406 (PMC6045679; doi:10.3897/zookeys.772.25406)
Supplement: XML Treatment for Argyra [file zookeys.772.25406-treatment1.xml]

<!DOCTYPE tp:taxon-treatment
  PUBLIC "-//TaxonX//DTD Taxonomic Treatment Publishing DTD v0 20100105//EN" "tax-treatment-NSO.dtd">
<tp:taxon-treatment xmlns:tp="http://www.plazi.org/taxpub"><tp:treatment-meta><kwd-group><label>Taxon classification</label><kwd><named-content xmlns:xlink="http://www.w3.org/1999/xlink" content-type="kingdom">Animalia</named-content></kwd><kwd><named-content xmlns:xlink="http://www.w3.org/1999/xlink" content-type="order">Diptera</named-content></kwd><kwd><named-content xmlns:xlink="http://www.w3.org/1999/xlink" content-type="family">Dolichopodidae</named-content></kwd></kwd-group><mixed-citation publication-type="journal"><person-group><name><surname>Qilemoge</surname><given-names/></name><name><surname>Wang</surname><given-names>Mengqing</given-names></name><name><surname>Yang</surname><given-names>Ding</given-names></name></person-group><article-title>Three new species of <italic><tp:taxon-name><tp:taxon-name-part taxon-name-part-type="genus" reg="Argyra">Argyra</tp:taxon-name-part></tp:taxon-name></italic> from China (<tp:taxon-name><tp:taxon-name-part taxon-name-part-type="order">Diptera</tp:taxon-name-part></tp:taxon-name>, <tp:taxon-name><tp:taxon-name-part taxon-name-part-type="family">Dolichopodidae</tp:taxon-name-part></tp:taxon-name>, <tp:taxon-name><tp:taxon-name-part taxon-name-part-type="subfamily">Diaphorinae</tp:taxon-name-part></tp:taxon-name>)</article-title><source>Zookeys</source><day>6</day><month>7</month><year>2018</year><volume>2018</volume><issue>772</issue><fpage>141</fpage><lpage>151</lpage><pub-id pub-id-type="doi">10.3897/zookeys.772.25406</pub-id></mixed-citation></tp:treatment-meta><tp:nomenclature><tp:taxon-name>
            <tp:taxon-name-part taxon-name-part-type="genus" reg="Argyra">Argyra</tp:taxon-name-part>
          </tp:taxon-name><tp:taxon-authority>Macquart, 1834</tp:taxon-authority><tp:nomenclature-citation-list><tp:nomenclature-citation><tp:taxon-name>
                <tp:taxon-name-part taxon-name-part-type="genus" reg="Argyra">Argyra</tp:taxon-name-part>
              </tp:taxon-name><comment>Macquart, 1834: 456. Type species: <tp:taxon-name><tp:taxon-name-part taxon-name-part-type="genus" reg="Musca">Musca</tp:taxon-name-part> <tp:taxon-name-part taxon-name-part-type="species" reg="diaphana">diaphana</tp:taxon-name-part></tp:taxon-name> Fabricius, 1775.</comment></tp:nomenclature-citation></tp:nomenclature-citation-list></tp:nomenclature><tp:treatment-sec sec-type="diagnosis" id="SECID0EDNAC"><title>Diagnosis.</title><p>Vertex somewhat excavated, occiput slightly concave medially. Ocellar tubercle distinct with two long <abbrev xmlns:xlink="http://www.w3.org/1999/xlink" xlink:title="ocellar bristle (s)" id="ABBRID0EJNAC" xlink:type="simple">oc</abbrev> and two short posterior hairs. Antennal scape bare in subgenus <tp:taxon-name><tp:taxon-name-part taxon-name-part-type="subgenus" reg="Leucostola">Leucostola</tp:taxon-name-part></tp:taxon-name> and with dorsal hairs in subgenus <tp:taxon-name><tp:taxon-name-part taxon-name-part-type="subgenus" reg="Argyra">Argyra</tp:taxon-name-part></tp:taxon-name>; first flagellomere short to elongate; arista dorsal to subapical. Propleuron with 1 pale bristle on upper portion and 1–2 pale or black bristles on lower portion. Hind coxa with 2–6 strong or weak vertical outer bristles. Mid and hind femora without preapical bristle. <abbrev xmlns:xlink="http://www.w3.org/1999/xlink" xlink:title="length of m-cu / length of distal portion of CuA" id="ABBRID0EZNAC" xlink:type="simple">CuAx ratio</abbrev> 0.4–0.55. Surstylus long or short, with dorsal and ventral lobes. Hypandrium long, bent medially, apically rounded.</p><sec sec-type="Key to species (males) of Argyra from China" id="SECID0E4NAC"><title>Key to species (males) of <italic><tp:taxon-name><tp:taxon-name-part taxon-name-part-type="genus" reg="Argyra">Argyra</tp:taxon-name-part></tp:taxon-name></italic> from China</title><table-wrap content-type="key" position="anchor" orientation="portrait"><table id="TID0EGHAC" rules="all"><tbody><tr><td rowspan="1" colspan="1">1</td><td rowspan="1" colspan="1">Antennal scape bare [subgenus <tp:taxon-name><tp:taxon-name-part taxon-name-part-type="subgenus" reg="Leucostola">Leucostola</tp:taxon-name-part></tp:taxon-name> Loew]</td><td rowspan="1" colspan="1">
                      <bold>2</bold>
                    </td></tr><tr><td rowspan="1" colspan="1">–</td><td rowspan="1" colspan="1">Antennal scape with dorsal hairs [subgenus <tp:taxon-name><tp:taxon-name-part taxon-name-part-type="subgenus" reg="Argyra">Argyra</tp:taxon-name-part></tp:taxon-name> Macquart]</td><td rowspan="1" colspan="1">
                      <bold>3</bold>
                    </td></tr><tr><td rowspan="1" colspan="1">2</td><td rowspan="1" colspan="1">Fore coxa with black hairs and bristles; mid tibia with 2 <abbrev xmlns:xlink="http://www.w3.org/1999/xlink" xlink:title="anteroventral bristle (s)" id="ABBRID0ECAAE" xlink:type="simple">av</abbrev>; hypopygium with strong bristles; dorsal lobe of surstylus narrow from middle to tip (<xref ref-type="bibr" rid="B14">Yang et al. 2011</xref>, fig. 718b)</td><td rowspan="1" colspan="1">
                      <bold><tp:taxon-name><tp:taxon-name-part taxon-name-part-type="genus" reg="Argyra">A.</tp:taxon-name-part> (<tp:taxon-name-part taxon-name-part-type="subgenus" reg="Leucostola">L.</tp:taxon-name-part>) <tp:taxon-name-part taxon-name-part-type="species" reg="sinensis">sinensis</tp:taxon-name-part></tp:taxon-name> Yang &amp; Grootaert</bold>
                    </td></tr><tr><td rowspan="1" colspan="1">–</td><td rowspan="1" colspan="1">Fore coxa with yellow hairs and bristles; mid tibia without <abbrev xmlns:xlink="http://www.w3.org/1999/xlink" xlink:title="anteroventral bristle (s)" id="ABBRID0EHBAE" xlink:type="simple">av</abbrev>; hypopygium without strong bristles; dorsal lobe of surstylus narrow apically (<xref ref-type="bibr" rid="B14">Yang et al. 2011</xref>, fig. 719a)</td><td rowspan="1" colspan="1">
                      <bold><tp:taxon-name><tp:taxon-name-part taxon-name-part-type="genus" reg="Argyra">A.</tp:taxon-name-part> (<tp:taxon-name-part taxon-name-part-type="subgenus" reg="Leucostola">L.</tp:taxon-name-part>) <tp:taxon-name-part taxon-name-part-type="species" reg="vanoyei">vanoyei</tp:taxon-name-part></tp:taxon-name> Parent</bold>
                    </td></tr><tr><td rowspan="1" colspan="1">3</td><td rowspan="1" colspan="1">Palpus yellow</td><td rowspan="1" colspan="1">
                      <bold>4</bold>
                    </td></tr><tr><td rowspan="1" colspan="1">–</td><td rowspan="1" colspan="1">Palpus black</td><td rowspan="1" colspan="1">
                      <bold>6</bold>
                    </td></tr><tr><td rowspan="1" colspan="1">4</td><td rowspan="1" colspan="1">Male fore tarsus modified with tarsomeres 2–4 shortened and thickeneded</td><td rowspan="1" colspan="1">
                      <bold>5</bold>
                    </td></tr><tr><td rowspan="1" colspan="1">–</td><td rowspan="1" colspan="1">Male fore tarsus normal, tarsomeres 2–4 neither shortened nor thickeneded</td><td rowspan="1" colspan="1">
                      <bold><tp:taxon-name><tp:taxon-name-part taxon-name-part-type="genus" reg="Argyra">A.</tp:taxon-name-part> (<tp:taxon-name-part taxon-name-part-type="subgenus" reg="Argyra">A.</tp:taxon-name-part>) <tp:taxon-name-part taxon-name-part-type="species" reg="serrata">serrata</tp:taxon-name-part></tp:taxon-name> Yang &amp; Saigusa</bold>
                    </td></tr><tr><td rowspan="1" colspan="1">5</td><td rowspan="1" colspan="1">All coxae with yellow hairs and bristles; hind femur with dark brown tip; first flagellomere 2.5–3.0 times longer than wide (<xref ref-type="bibr" rid="B14">Yang et al. 2011</xref>, fig. 716a)</td><td rowspan="1" colspan="1">
                      <bold><tp:taxon-name><tp:taxon-name-part taxon-name-part-type="genus" reg="Argyra">A.</tp:taxon-name-part> (<tp:taxon-name-part taxon-name-part-type="subgenus" reg="Argyra">A.</tp:taxon-name-part>) <tp:taxon-name-part taxon-name-part-type="species" reg="pallipilosa">pallipilosa</tp:taxon-name-part></tp:taxon-name> Yang &amp; Saigusa</bold>
                    </td></tr><tr><td rowspan="1" colspan="1">–</td><td rowspan="1" colspan="1">All coxae with black hairs and bristles; hind femur wholly yellow; first flagellomere 2.1 times longer than wide (<xref ref-type="bibr" rid="B14">Yang et al. 2011</xref>, fig. 715a)</td><td rowspan="1" colspan="1">
                      <bold><tp:taxon-name><tp:taxon-name-part taxon-name-part-type="genus" reg="Argyra">A.</tp:taxon-name-part> (<tp:taxon-name-part taxon-name-part-type="subgenus" reg="Argyra">A.</tp:taxon-name-part>) <tp:taxon-name-part taxon-name-part-type="species" reg="nigripilosa">nigripilosa</tp:taxon-name-part></tp:taxon-name> Yang &amp; Saigusa</bold>
                    </td></tr><tr><td rowspan="1" colspan="1">6</td><td rowspan="1" colspan="1">M with strong Z-bend (<xref ref-type="bibr" rid="B14">Yang et al. 2011</xref>, fig. 716d)</td><td rowspan="1" colspan="1">
                      <bold><tp:taxon-name><tp:taxon-name-part taxon-name-part-type="genus" reg="Argyra">A.</tp:taxon-name-part> (<tp:taxon-name-part taxon-name-part-type="subgenus" reg="Argyra">A.</tp:taxon-name-part>) <tp:taxon-name-part taxon-name-part-type="species" reg="pseudosuperba">pseudosuperba</tp:taxon-name-part></tp:taxon-name> Hollis</bold>
                    </td></tr><tr><td rowspan="1" colspan="1">–</td><td rowspan="1" colspan="1">M with weak bend</td><td rowspan="1" colspan="1">
                      <bold>7</bold>
                    </td></tr><tr><td rowspan="1" colspan="1">7</td><td rowspan="1" colspan="1">Acr absent</td><td rowspan="1" colspan="1">
                      <bold><tp:taxon-name><tp:taxon-name-part taxon-name-part-type="genus" reg="Argyra">A.</tp:taxon-name-part> (<tp:taxon-name-part taxon-name-part-type="subgenus" reg="Argyra">A.</tp:taxon-name-part>) <tp:taxon-name-part taxon-name-part-type="species" reg="tibetensis">tibetensis</tp:taxon-name-part></tp:taxon-name> Wang, Chen &amp; Yang</bold>
                    </td></tr><tr><td rowspan="1" colspan="1">–</td><td rowspan="1" colspan="1">Acr present</td><td rowspan="1" colspan="1">
                      <bold>8</bold>
                    </td></tr><tr><td rowspan="1" colspan="1">8</td><td rowspan="1" colspan="1">Surstylus incised, separated into paired lobes to about midlength (Fig. <xref ref-type="fig" rid="F2">8</xref>)</td><td rowspan="1" colspan="1">
                      <bold>9</bold>
                    </td></tr><tr><td rowspan="1" colspan="1">–</td><td rowspan="1" colspan="1">Surstylus deeply incised, separated into paired lobes to base (Figs <xref ref-type="fig" rid="F3">11</xref>, <xref ref-type="fig" rid="F4">13</xref>)</td><td rowspan="1" colspan="1">
                      <bold>10</bold>
                    </td></tr><tr><td rowspan="1" colspan="1">9</td><td rowspan="1" colspan="1">First flagellomere much elongated, 3.8 times longer than wide (Figs <xref ref-type="fig" rid="F1">2</xref>, <xref ref-type="fig" rid="F2">7</xref>)</td><td rowspan="1" colspan="1">
                      <bold><tp:taxon-name><tp:taxon-name-part taxon-name-part-type="genus" reg="Argyra">A.</tp:taxon-name-part> (<tp:taxon-name-part taxon-name-part-type="subgenus" reg="Argyra">A.</tp:taxon-name-part>) <tp:taxon-name-part taxon-name-part-type="species" reg="longicornis">longicornis</tp:taxon-name-part></tp:taxon-name> sp.n.</bold>
                    </td></tr><tr><td rowspan="1" colspan="1">–</td><td rowspan="1" colspan="1">First flagellomere elongated, 2.2 times longer than wide (<xref ref-type="bibr" rid="B14">Yang et al. 2011</xref>, fig. 713a)</td><td rowspan="1" colspan="1">
                      <bold><tp:taxon-name><tp:taxon-name-part taxon-name-part-type="genus" reg="Argyra">A.</tp:taxon-name-part> (<tp:taxon-name-part taxon-name-part-type="subgenus" reg="Argyra">A.</tp:taxon-name-part>) <tp:taxon-name-part taxon-name-part-type="species" reg="arrogans">arrogans</tp:taxon-name-part></tp:taxon-name> Takagi</bold>
                    </td></tr><tr><td rowspan="1" colspan="1">10</td><td rowspan="1" colspan="1">3 <abbrev xmlns:xlink="http://www.w3.org/1999/xlink" xlink:title="acrostichal bristle" id="ABBRID0EWMAE" xlink:type="simple">acr</abbrev> irregularly arranged anteriorly, 3 <abbrev xmlns:xlink="http://www.w3.org/1999/xlink" xlink:title="acrostichal bristle" id="ABBRID0E1MAE" xlink:type="simple">acr</abbrev> in single row posteriorly; hind femur and tibia wholly yellow</td><td rowspan="1" colspan="1">
                      <bold><tp:taxon-name><tp:taxon-name-part taxon-name-part-type="genus" reg="Argyra">A.</tp:taxon-name-part> (<tp:taxon-name-part taxon-name-part-type="subgenus" reg="Argyra">A.</tp:taxon-name-part>) <tp:taxon-name-part taxon-name-part-type="species" reg="xiaolongmensis">xiaolongmensis</tp:taxon-name-part></tp:taxon-name> Wang &amp; Yang</bold>
                    </td></tr><tr><td rowspan="1" colspan="1">–</td><td rowspan="1" colspan="1">6–7 <abbrev xmlns:xlink="http://www.w3.org/1999/xlink" xlink:title="acrostichal bristle" id="ABBRID0E2NAE" xlink:type="simple">acr</abbrev> irregularly arranged; hind femur and tibia not as above</td><td rowspan="1" colspan="1">
                      <bold>11</bold>
                    </td></tr><tr><td rowspan="1" colspan="1">11</td><td rowspan="1" colspan="1">All femora black, only apical 1/4 of fore femur yellow; apical 1/3 of hind tibia black (Fig. <xref ref-type="fig" rid="F1">5</xref>); fore tarsomere 2 slightly thickened with short thick bristles; dorsal lobe of surstylus strip-like, apical unobviously inflated (Fig. <xref ref-type="fig" rid="F4">13</xref>)</td><td rowspan="1" colspan="1">
                      <bold><tp:taxon-name><tp:taxon-name-part taxon-name-part-type="genus" reg="Argyra">A.</tp:taxon-name-part> (<tp:taxon-name-part taxon-name-part-type="subgenus" reg="Argyra">A.</tp:taxon-name-part>) <tp:taxon-name-part taxon-name-part-type="species" reg="sichuanensis">sichuanensis</tp:taxon-name-part></tp:taxon-name> sp. n.</bold>
                    </td></tr><tr><td rowspan="1" colspan="1">–</td><td rowspan="1" colspan="1">Femora and tibiae not as above; fore tarsomere 2 not thickened, without short thick bristles; dorsal lobe of surstylus basally narrow, apical obviously inflated</td><td rowspan="1" colspan="1">
                      <bold>12</bold>
                    </td></tr><tr><td rowspan="1" colspan="1">12</td><td rowspan="1" colspan="1">Abdominal tergites 1–2 with large yellow lateral spot; basal 1/3 of fore and mid femora and apical 1/3 of hind femur black; apical 1/4 of hind tibia black (Fig. <xref ref-type="fig" rid="F1">3</xref>); ventral lobe of surstylus ventrally with 1 protuberance (Fig. <xref ref-type="fig" rid="F3">11</xref>)</td><td rowspan="1" colspan="1">
                      <bold><tp:taxon-name><tp:taxon-name-part taxon-name-part-type="genus" reg="Argyra">A.</tp:taxon-name-part> (<tp:taxon-name-part taxon-name-part-type="subgenus" reg="Argyra">A.</tp:taxon-name-part>) <tp:taxon-name-part taxon-name-part-type="species" reg="pingwuensis">pingwuensis</tp:taxon-name-part></tp:taxon-name> sp. n.</bold>
                    </td></tr><tr><td rowspan="1" colspan="1">–</td><td rowspan="1" colspan="1">Only abdominal tergite 2 with large yellow lateral spot; only hind femur with apical 1/5 black; basal 1/5 and apical 1/3 of hind tibia black; ventral lobe of surstylus without protuberance (<xref ref-type="bibr" rid="B14">Yang et al. 2011</xref>, fig. 714; Wang et al. 2004, fig. 2)</td><td rowspan="1" colspan="1">
                      <bold><tp:taxon-name><tp:taxon-name-part taxon-name-part-type="genus" reg="Argyra">A.</tp:taxon-name-part> (<tp:taxon-name-part taxon-name-part-type="subgenus" reg="Argyra">A.</tp:taxon-name-part>) <tp:taxon-name-part taxon-name-part-type="species" reg="beijingensis">beijingensis</tp:taxon-name-part></tp:taxon-name> Wang &amp; Yang</bold>
                    </td></tr></tbody></table></table-wrap></sec></tp:treatment-sec><tp:treatment-sec><!--Section generated to contain objects referenced in tp:taxon-treatment.--><fig id="F2" position="float" orientation="portrait"><label>Figures 7–9.</label><caption><p>
                <italic><tp:taxon-name><tp:taxon-name-part taxon-name-part-type="genus" reg="Argyra">Argyra</tp:taxon-name-part> <tp:taxon-name-part taxon-name-part-type="species" reg="longicornis">longicornis</tp:taxon-name-part></tp:taxon-name></italic> sp. n. male. <bold>7</bold> antenna, lateral view <bold>8</bold> genitalia, lateral view <bold>9</bold> cercus, lateral view. Abbreviations: <abbrev xmlns:xlink="http://www.w3.org/1999/xlink" xlink:title="hypandrium" id="ABBRID0EPYAE" xlink:type="simple">hyp</abbrev> = hypandrium, <abbrev xmlns:xlink="http://www.w3.org/1999/xlink" xlink:title="surstylus" id="ABBRID0ETYAE" xlink:type="simple">sur</abbrev> (v) = ventral lobe of surstylus, <abbrev xmlns:xlink="http://www.w3.org/1999/xlink" xlink:title="surstylus" id="ABBRID0EXYAE" xlink:type="simple">sur</abbrev> (d) = dorsal lobe of surstylus, <abbrev xmlns:xlink="http://www.w3.org/1999/xlink" xlink:title="cercus" id="ABBRID0E2YAE" xlink:type="simple">cer</abbrev> = cercus. Scale bars: 0.2 mm.</p></caption><graphic xmlns:xlink="http://www.w3.org/1999/xlink" xlink:href="zookeys-772-141-g002.jpg" position="float" orientation="portrait" xlink:type="simple" id="oo_215433.jpg"/></fig><fig id="F3" position="float" orientation="portrait"><label>Figures 10–11.</label><caption><p>
                <italic><tp:taxon-name><tp:taxon-name-part taxon-name-part-type="genus" reg="Argyra">Argyra</tp:taxon-name-part> <tp:taxon-name-part taxon-name-part-type="species" reg="pingwuensis">pingwuensis</tp:taxon-name-part></tp:taxon-name></italic> sp. n. male. <bold>10</bold> antenna, lateral view <bold>11</bold> genitalia, lateral view. Abbreviations: <abbrev xmlns:xlink="http://www.w3.org/1999/xlink" xlink:title="hypandrium" id="ABBRID0EMBAG" xlink:type="simple">hyp</abbrev> = hypandrium, <abbrev xmlns:xlink="http://www.w3.org/1999/xlink" xlink:title="surstylus" id="ABBRID0EQBAG" xlink:type="simple">sur</abbrev> (v) = ventral lobe of surstylus, <abbrev xmlns:xlink="http://www.w3.org/1999/xlink" xlink:title="surstylus" id="ABBRID0EUBAG" xlink:type="simple">sur</abbrev> (d) = dorsal lobe of surstylus, <abbrev xmlns:xlink="http://www.w3.org/1999/xlink" xlink:title="cercus" id="ABBRID0EYBAG" xlink:type="simple">cer</abbrev> = cercus. Scale bars: 0.2 mm.</p></caption><graphic xmlns:xlink="http://www.w3.org/1999/xlink" xlink:href="zookeys-772-141-g003.jpg" position="float" orientation="portrait" xlink:type="simple" id="oo_215434.jpg"/></fig><fig id="F4" position="float" orientation="portrait"><label>Figures 12–13.</label><caption><p>
                <italic><tp:taxon-name><tp:taxon-name-part taxon-name-part-type="genus" reg="Argyra">Argyra</tp:taxon-name-part> <tp:taxon-name-part taxon-name-part-type="species" reg="sichuanensis">sichuanensis</tp:taxon-name-part></tp:taxon-name></italic> sp. n. male. <bold>12</bold> antenna, lateral view <bold>13</bold> genitalia, lateral view. Abbreviations: <abbrev xmlns:xlink="http://www.w3.org/1999/xlink" xlink:title="hypandrium" id="ABBRID0E2JAG" xlink:type="simple">hyp</abbrev> = hypandrium, <abbrev xmlns:xlink="http://www.w3.org/1999/xlink" xlink:title="surstylus" id="ABBRID0E6JAG" xlink:type="simple">sur</abbrev> (v) = ventral lobe of surstylus, <abbrev xmlns:xlink="http://www.w3.org/1999/xlink" xlink:title="surstylus" id="ABBRID0EDKAG" xlink:type="simple">sur</abbrev> (d) = dorsal lobe of surstylus, <abbrev xmlns:xlink="http://www.w3.org/1999/xlink" xlink:title="cercus" id="ABBRID0EHKAG" xlink:type="simple">cer</abbrev> = cercus. Scale bars: 0.2 mm.</p></caption><graphic xmlns:xlink="http://www.w3.org/1999/xlink" xlink:href="zookeys-772-141-g004.jpg" position="float" orientation="portrait" xlink:type="simple" id="oo_215435.jpg"/></fig><fig id="F1" position="float" orientation="portrait"><label>Figures 1–6.</label><caption><p>Habitus, lateral view. <bold>1</bold> <italic><tp:taxon-name><tp:taxon-name-part taxon-name-part-type="genus" reg="Argyra">Argyra</tp:taxon-name-part> <tp:taxon-name-part taxon-name-part-type="species" reg="longicornis">longicornis</tp:taxon-name-part></tp:taxon-name></italic> sp. n. Male <bold>2</bold> <italic><tp:taxon-name><tp:taxon-name-part taxon-name-part-type="genus" reg="Argyra">Argyra</tp:taxon-name-part> <tp:taxon-name-part taxon-name-part-type="species" reg="longicornis">longicornis</tp:taxon-name-part></tp:taxon-name></italic> sp. n. Male Antenna <bold>3</bold> <italic><tp:taxon-name><tp:taxon-name-part taxon-name-part-type="genus" reg="Argyra">Argyra</tp:taxon-name-part> <tp:taxon-name-part taxon-name-part-type="species" reg="pingwuensis">pingwuensis</tp:taxon-name-part></tp:taxon-name></italic> sp. n. Male <bold>4</bold> <italic><tp:taxon-name><tp:taxon-name-part taxon-name-part-type="genus" reg="Argyra">Argyra</tp:taxon-name-part> <tp:taxon-name-part taxon-name-part-type="species" reg="pingwuensis">pingwuensis</tp:taxon-name-part></tp:taxon-name></italic> sp. n. Female <bold>5</bold> <italic><tp:taxon-name><tp:taxon-name-part taxon-name-part-type="genus" reg="Argyra">Argyra</tp:taxon-name-part> <tp:taxon-name-part taxon-name-part-type="species" reg="sichuanensis">sichuanensis</tp:taxon-name-part></tp:taxon-name></italic> sp. n. Male <bold>6</bold> <italic><tp:taxon-name><tp:taxon-name-part taxon-name-part-type="genus" reg="Argyra">Argyra</tp:taxon-name-part> <tp:taxon-name-part taxon-name-part-type="species" reg="sichuanensis">sichuanensis</tp:taxon-name-part></tp:taxon-name></italic> sp. n. Female. Scale bars: 1 mm.</p></caption><graphic xmlns:xlink="http://www.w3.org/1999/xlink" xlink:href="zookeys-772-141-g001.jpg" position="float" orientation="portrait" xlink:type="simple" id="oo_215432.jpg"/></fig></tp:treatment-sec><ref-list><ref id="B14"><mixed-citation xmlns:xlink="http://www.w3.org/1999/xlink" xlink:type="simple">
          <person-group><name name-style="western"><surname>Yang</surname><given-names>D</given-names></name><name name-style="western"><surname>Zhang</surname><given-names>LL</given-names></name><name name-style="western"><surname>Wang</surname><given-names>MQ</given-names></name><name name-style="western"><surname>Zhu</surname><given-names>YJ</given-names></name></person-group> (<year>2011</year>) Fauna Sinica <tp:taxon-name><tp:taxon-name-part taxon-name-part-type="class">Insecta</tp:taxon-name-part></tp:taxon-name> Vol. 53. <tp:taxon-name><tp:taxon-name-part taxon-name-part-type="order">Diptera</tp:taxon-name-part></tp:taxon-name> <tp:taxon-name><tp:taxon-name-part taxon-name-part-type="family">Dolichopodidae</tp:taxon-name-part></tp:taxon-name>. Science Press, Beijing, pp 1536–1543.</mixed-citation></ref></ref-list></tp:taxon-treatment>
