# Supplementary material for: Three new species of Argyra from China (Diptera, Dolichopodidae, Diaphorinae)
Source: Zookeys. 2018 Jul 6;(772):141–51. doi: 10.3897/zookeys.772.25406 (PMC6045679; doi:10.3897/zookeys.772.25406)
Supplement: XML Treatment for Argyra longicornis [file zookeys.772.25406-treatment2.xml]

<!DOCTYPE tp:taxon-treatment
  PUBLIC "-//TaxonX//DTD Taxonomic Treatment Publishing DTD v0 20100105//EN" "tax-treatment-NSO.dtd">
<tp:taxon-treatment xmlns:tp="http://www.plazi.org/taxpub"><tp:treatment-meta><kwd-group><label>Taxon classification</label><kwd><named-content xmlns:xlink="http://www.w3.org/1999/xlink" content-type="kingdom">Animalia</named-content></kwd><kwd><named-content xmlns:xlink="http://www.w3.org/1999/xlink" content-type="order">Diptera</named-content></kwd><kwd><named-content xmlns:xlink="http://www.w3.org/1999/xlink" content-type="family">Dolichopodidae</named-content></kwd></kwd-group><mixed-citation publication-type="journal"><person-group><name><surname>Qilemoge</surname><given-names/></name><name><surname>Wang</surname><given-names>Mengqing</given-names></name><name><surname>Yang</surname><given-names>Ding</given-names></name></person-group><article-title>Three new species of <italic><tp:taxon-name><tp:taxon-name-part taxon-name-part-type="genus" reg="Argyra">Argyra</tp:taxon-name-part></tp:taxon-name></italic> from China (<tp:taxon-name><tp:taxon-name-part taxon-name-part-type="order">Diptera</tp:taxon-name-part></tp:taxon-name>, <tp:taxon-name><tp:taxon-name-part taxon-name-part-type="family">Dolichopodidae</tp:taxon-name-part></tp:taxon-name>, <tp:taxon-name><tp:taxon-name-part taxon-name-part-type="subfamily">Diaphorinae</tp:taxon-name-part></tp:taxon-name>)</article-title><source>Zookeys</source><day>6</day><month>7</month><year>2018</year><volume>2018</volume><issue>772</issue><fpage>141</fpage><lpage>151</lpage><pub-id pub-id-type="doi">10.3897/zookeys.772.25406</pub-id></mixed-citation></tp:treatment-meta><tp:nomenclature><tp:taxon-name>
            <tp:taxon-name-part taxon-name-part-type="genus" reg="Argyra">Argyra</tp:taxon-name-part>
            <tp:taxon-name-part taxon-name-part-type="species" reg="longicornis">longicornis</tp:taxon-name-part>
            <object-id xmlns:xlink="http://www.w3.org/1999/xlink" content-type="zoobank" xlink:type="simple">http://zoobank.org/965F9189-4336-4A44-83C2-131D3BDA424E</object-id>
          </tp:taxon-name><tp:taxon-status xmlns:xlink="http://www.w3.org/1999/xlink" xlink:type="simple">sp. n.</tp:taxon-status><xref ref-type="fig" rid="F1">Figs 1–2</xref><xref ref-type="fig" rid="F2">, 7–9</xref></tp:nomenclature><tp:treatment-sec sec-type="diagnosis" id="SECID0ENTAE"><title>Diagnosis.</title><p>First flagellomere much elongated, 3.8 times longer than wide; arista with basal segment 0.2 times as long as apical segment. Fore coxa yellow, mid and hind coxae black; hind femur black apically; fore tarsus yellow, mid tarsus from tip of tarsomere IV onward black. Hind tibia with 12 <abbrev xmlns:xlink="http://www.w3.org/1999/xlink" xlink:title="anteroventral bristle (s)" id="ABBRID0ETTAE" xlink:type="simple">av</abbrev>; hind tarsomere I with six dorsal bristles and eight ventral bristles. <abbrev xmlns:xlink="http://www.w3.org/1999/xlink" xlink:title="length of m-cu / length of distal portion of CuA" id="ABBRID0EXTAE" xlink:type="simple">CuAx ratio</abbrev> 0.52. Abdominal tergites 2–3 with large yellow lateral spot. Surstylus shallowly incised apically; dorsal lobe thumb-like; ventral lobe finger-like; cercus foliate.</p></tp:treatment-sec><tp:treatment-sec sec-type="description" id="SECID0E2TAE"><title>Description.</title><p>Male (Fig. <xref ref-type="fig" rid="F1">1</xref>). Body length 5.2 mm. Wing length 5.4 mm.</p><p>Head metallic green with pale gray pruinescence. Hairs and bristles on head black. Face brown with pale gray pruinescence, width of face equal to length of first flagellomere. Upper postocular bristles black, middle and lower postocular bristles yellow. Two <abbrev xmlns:xlink="http://www.w3.org/1999/xlink" xlink:title="ocellar bristle (s)" id="ABBRID0EHUAE" xlink:type="simple">oc</abbrev>, two <abbrev xmlns:xlink="http://www.w3.org/1999/xlink" xlink:title="vertical bristle (s)" id="ABBRID0ELUAE" xlink:type="simple">vt</abbrev>, two <abbrev xmlns:xlink="http://www.w3.org/1999/xlink" xlink:title="postvertical bristle (s)" id="ABBRID0EPUAE" xlink:type="simple">pvt</abbrev>. Antenna (Figs <xref ref-type="fig" rid="F1">2</xref>, <xref ref-type="fig" rid="F2">7</xref>) brown; scape with black hairs, pedicel with circlet of black hairs; first flagellomere much elongated, 3.8 times longer than wide, apically slightly sharp; arista brown, indistinctly pubescent, basal segment 0.2 times as long as apical segment. Proboscis brown with black hairs; palpus black with black hairs.</p><fig id="F1" position="float" orientation="portrait"><label>Figures 1–6.</label><caption><p>Habitus, lateral view. <bold>1</bold> <italic><tp:taxon-name><tp:taxon-name-part taxon-name-part-type="genus" reg="Argyra">Argyra</tp:taxon-name-part> <tp:taxon-name-part taxon-name-part-type="species" reg="longicornis">longicornis</tp:taxon-name-part></tp:taxon-name></italic> sp. n. Male <bold>2</bold> <italic><tp:taxon-name><tp:taxon-name-part taxon-name-part-type="genus" reg="Argyra">Argyra</tp:taxon-name-part> <tp:taxon-name-part taxon-name-part-type="species" reg="longicornis">longicornis</tp:taxon-name-part></tp:taxon-name></italic> sp. n. Male Antenna <bold>3</bold> <italic><tp:taxon-name><tp:taxon-name-part taxon-name-part-type="genus" reg="Argyra">Argyra</tp:taxon-name-part> <tp:taxon-name-part taxon-name-part-type="species" reg="pingwuensis">pingwuensis</tp:taxon-name-part></tp:taxon-name></italic> sp. n. Male <bold>4</bold> <italic><tp:taxon-name><tp:taxon-name-part taxon-name-part-type="genus" reg="Argyra">Argyra</tp:taxon-name-part> <tp:taxon-name-part taxon-name-part-type="species" reg="pingwuensis">pingwuensis</tp:taxon-name-part></tp:taxon-name></italic> sp. n. Female <bold>5</bold> <italic><tp:taxon-name><tp:taxon-name-part taxon-name-part-type="genus" reg="Argyra">Argyra</tp:taxon-name-part> <tp:taxon-name-part taxon-name-part-type="species" reg="sichuanensis">sichuanensis</tp:taxon-name-part></tp:taxon-name></italic> sp. n. Male <bold>6</bold> <italic><tp:taxon-name><tp:taxon-name-part taxon-name-part-type="genus" reg="Argyra">Argyra</tp:taxon-name-part> <tp:taxon-name-part taxon-name-part-type="species" reg="sichuanensis">sichuanensis</tp:taxon-name-part></tp:taxon-name></italic> sp. n. Female. Scale bars: 1 mm.</p></caption><graphic xmlns:xlink="http://www.w3.org/1999/xlink" xlink:href="zookeys-772-141-g001.jpg" position="float" orientation="portrait" xlink:type="simple" id="oo_215432.jpg"/></fig><fig id="F2" position="float" orientation="portrait"><label>Figures 7–9.</label><caption><p>
                <italic><tp:taxon-name><tp:taxon-name-part taxon-name-part-type="genus" reg="Argyra">Argyra</tp:taxon-name-part> <tp:taxon-name-part taxon-name-part-type="species" reg="longicornis">longicornis</tp:taxon-name-part></tp:taxon-name></italic> sp. n. male. <bold>7</bold> antenna, lateral view <bold>8</bold> genitalia, lateral view <bold>9</bold> cercus, lateral view. Abbreviations: <abbrev xmlns:xlink="http://www.w3.org/1999/xlink" xlink:title="hypandrium" id="ABBRID0EPYAE" xlink:type="simple">hyp</abbrev> = hypandrium, <abbrev xmlns:xlink="http://www.w3.org/1999/xlink" xlink:title="surstylus" id="ABBRID0ETYAE" xlink:type="simple">sur</abbrev> (v) = ventral lobe of surstylus, <abbrev xmlns:xlink="http://www.w3.org/1999/xlink" xlink:title="surstylus" id="ABBRID0EXYAE" xlink:type="simple">sur</abbrev> (d) = dorsal lobe of surstylus, <abbrev xmlns:xlink="http://www.w3.org/1999/xlink" xlink:title="cercus" id="ABBRID0E2YAE" xlink:type="simple">cer</abbrev> = cercus. Scale bars: 0.2 mm.</p></caption><graphic xmlns:xlink="http://www.w3.org/1999/xlink" xlink:href="zookeys-772-141-g002.jpg" position="float" orientation="portrait" xlink:type="simple" id="oo_215433.jpg"/></fig><p>Thorax metallic green with pale gray pruinescence. Hairs and bristles on thorax black. Five strong <abbrev xmlns:xlink="http://www.w3.org/1999/xlink" xlink:title="dorsocentral bristle (s)" id="ABBRID0EGZAE" xlink:type="simple">dc</abbrev>, four <abbrev xmlns:xlink="http://www.w3.org/1999/xlink" xlink:title="acrostichal bristle" id="ABBRID0EKZAE" xlink:type="simple">acr</abbrev>, two strong <abbrev xmlns:xlink="http://www.w3.org/1999/xlink" xlink:title="notopleural bristle (s)" id="ABBRID0EOZAE" xlink:type="simple">npl</abbrev>, one strong <abbrev xmlns:xlink="http://www.w3.org/1999/xlink" xlink:title="supraalar bristle (s)" id="ABBRID0ESZAE" xlink:type="simple">sa</abbrev>, two strong <abbrev xmlns:xlink="http://www.w3.org/1999/xlink" xlink:title="postalar bristle (s)" id="ABBRID0EWZAE" xlink:type="simple">pa</abbrev>; scutellum with two pairs of <abbrev xmlns:xlink="http://www.w3.org/1999/xlink" xlink:title="scutellars" id="ABBRID0E1ZAE" xlink:type="simple">sc</abbrev>. Propleuron with one pale bristle. Fore coxa yellow, mid and hind coxae black; fore and mid femora yellow, hind femur black apically; fore and mid tibiae yellow, hind tibia black apically; fore tarsus yellow, mid tarsus from tip of tarsomere IV onward black, hind tarsus entirely black. Hairs and bristles on legs black. Fore coxa with three bristles, mid coxa with three bristles and hind coxa with three black outer bristles. All femora with two rows of long black ventral bristles, length of bristles equal to width of femur. Fore tibia with five <abbrev xmlns:xlink="http://www.w3.org/1999/xlink" xlink:title="anterodorsal bristle (s)" id="ABBRID0E5ZAE" xlink:type="simple">ad</abbrev>, six <abbrev xmlns:xlink="http://www.w3.org/1999/xlink" xlink:title="posterodorsal bristle (s)" id="ABBRID0EC1AE" xlink:type="simple">pd</abbrev>, three <abbrev xmlns:xlink="http://www.w3.org/1999/xlink" xlink:title="anteroventral bristle (s)" id="ABBRID0EG1AE" xlink:type="simple">av</abbrev>, and three apical bristles; mid tibia with two <abbrev xmlns:xlink="http://www.w3.org/1999/xlink" xlink:title="anterodorsal bristle (s)" id="ABBRID0EK1AE" xlink:type="simple">ad</abbrev>, four <abbrev xmlns:xlink="http://www.w3.org/1999/xlink" xlink:title="posterodorsal bristle (s)" id="ABBRID0EO1AE" xlink:type="simple">pd</abbrev>, three <abbrev xmlns:xlink="http://www.w3.org/1999/xlink" xlink:title="anteroventral bristle (s)" id="ABBRID0ES1AE" xlink:type="simple">av</abbrev>, and five apical bristles; hind tibia with four <abbrev xmlns:xlink="http://www.w3.org/1999/xlink" xlink:title="anterodorsal bristle (s)" id="ABBRID0EW1AE" xlink:type="simple">ad</abbrev>, five <abbrev xmlns:xlink="http://www.w3.org/1999/xlink" xlink:title="posterodorsal bristle (s)" id="ABBRID0E11AE" xlink:type="simple">pd</abbrev>, 12 <abbrev xmlns:xlink="http://www.w3.org/1999/xlink" xlink:title="anteroventral bristle (s)" id="ABBRID0E51AE" xlink:type="simple">av</abbrev>, and two apical bristles. Hind tarsomere 1 with six dorsal bristles and eight ventral bristles. Relative lengths of tibia and 5 tarsomeres <abbrev xmlns:xlink="http://www.w3.org/1999/xlink" xlink:title="fore leg" id="ABBRID0EC2AE" xlink:type="simple">LI</abbrev> 3.5 : 2.4 : 0.7 : 0.5 : 0.3 : 0.4; <abbrev xmlns:xlink="http://www.w3.org/1999/xlink" xlink:title="mid leg" id="ABBRID0EG2AE" xlink:type="simple">LII</abbrev> 4.8 : 2.1 : 1.0 : 0.9 : 0.6 : 0.4; <abbrev xmlns:xlink="http://www.w3.org/1999/xlink" xlink:title="hind leg" id="ABBRID0EK2AE" xlink:type="simple">LIII</abbrev> 6.7 : 2.3 : 0.9 : 0.9 : 0.5 : 0.3. Wing hyaline, veins black; costal callus indistinct; M bent medially, M and R<sub>4+5</sub> parallel apically; <abbrev xmlns:xlink="http://www.w3.org/1999/xlink" xlink:title="length of m-cu / length of distal portion of CuA" id="ABBRID0EQ2AE" xlink:type="simple">CuAx ratio</abbrev> 0.52. Squama yellow with black hairs. Halter yellow.</p><p>Abdomen metallic green with pale gray pruinescence, except tergites 2–3 with yellow lateral spot. Hairs and bristles on abdomen black. Male genitalia (Figs <xref ref-type="fig" rid="F2">8–9</xref>): Surstylus on epandrium shallowly incised apically, extending to midlength; dorsal lobe brown, thumb-like, apically sharp, with two bristles; ventral lobe brown, finger-like, basally wide with one long strong bristle, apically sharp with one bristle. Cercus foliated, long, basally wide, apically slightly acute with distinct bristles. Hypandrium yellow, long and slightly bent medially.</p><p>Female. Unknown.</p></tp:treatment-sec><tp:treatment-sec sec-type="Types" id="SECID0E22AE"><title>Types.</title><p>Holotype male, CHINA, Sichuan, Chongzhou, Jiguanshanxian, Anzihe Nature Reserve; 1690 m; collected by sweeping nets in grassland; 2016.VII.30, Yuqiang Xi.</p></tp:treatment-sec><tp:treatment-sec sec-type="distribution" id="SECID0EA3AE"><title>Distribution.</title><p>Oriental realm: China (Sichuan).</p></tp:treatment-sec><tp:treatment-sec sec-type="remarks" id="SECID0EF3AE"><title>Remarks.</title><p>The new species is somewhat similar to <italic><tp:taxon-name><tp:taxon-name-part taxon-name-part-type="genus" reg="Argyra">A.</tp:taxon-name-part> <tp:taxon-name-part taxon-name-part-type="species" reg="arrogans">arrogans</tp:taxon-name-part></tp:taxon-name></italic> Takagi, but can be separated from the latter by the following features: first flagellomere much elongated, 3.8 times longer than wide (Figs <xref ref-type="fig" rid="F1">2</xref>, <xref ref-type="fig" rid="F2">7</xref>); fore coxa yellow, mid and hind coxae black (Fig. <xref ref-type="fig" rid="F1">1</xref>); ventral lobe of surstylus with one long strong bristle at base; cercus foliated (Fig. <xref ref-type="fig" rid="F2">9</xref>). In <italic><tp:taxon-name><tp:taxon-name-part taxon-name-part-type="genus" reg="Argyra">A.</tp:taxon-name-part> <tp:taxon-name-part taxon-name-part-type="species" reg="arrogans">arrogans</tp:taxon-name-part></tp:taxon-name></italic>, the first flagellomere is as elongate, 2.1 times longer than wide; all coxae are black; the ventral lobe of the surstylus has two long strong bristles at base; and the cercus is nearly quadrate with the sharp apex (<xref ref-type="bibr" rid="B14">Yang et al. 2011</xref>: 1106, fig. 713a–b).</p></tp:treatment-sec><tp:treatment-sec sec-type="etymology" id="SECID0EV4AE"><title>Etymology.</title><p>The specific name refers to the elongated first flagellomere.</p></tp:treatment-sec><ref-list><ref id="B14"><mixed-citation xmlns:xlink="http://www.w3.org/1999/xlink" xlink:type="simple">
          <person-group><name name-style="western"><surname>Yang</surname><given-names>D</given-names></name><name name-style="western"><surname>Zhang</surname><given-names>LL</given-names></name><name name-style="western"><surname>Wang</surname><given-names>MQ</given-names></name><name name-style="western"><surname>Zhu</surname><given-names>YJ</given-names></name></person-group> (<year>2011</year>) Fauna Sinica <tp:taxon-name><tp:taxon-name-part taxon-name-part-type="class">Insecta</tp:taxon-name-part></tp:taxon-name> Vol. 53. <tp:taxon-name><tp:taxon-name-part taxon-name-part-type="order">Diptera</tp:taxon-name-part></tp:taxon-name> <tp:taxon-name><tp:taxon-name-part taxon-name-part-type="family">Dolichopodidae</tp:taxon-name-part></tp:taxon-name>. Science Press, Beijing, pp 1536–1543.</mixed-citation></ref></ref-list></tp:taxon-treatment>
