# Supplementary material for: Three new species of Argyra from China (Diptera, Dolichopodidae, Diaphorinae)
Source: Zookeys. 2018 Jul 6;(772):141–51. doi: 10.3897/zookeys.772.25406 (PMC6045679; doi:10.3897/zookeys.772.25406)
Supplement: XML Treatment for Argyra pingwuensis [file zookeys.772.25406-treatment3.xml]

<!DOCTYPE tp:taxon-treatment
  PUBLIC "-//TaxonX//DTD Taxonomic Treatment Publishing DTD v0 20100105//EN" "tax-treatment-NSO.dtd">
<tp:taxon-treatment xmlns:tp="http://www.plazi.org/taxpub"><tp:treatment-meta><kwd-group><label>Taxon classification</label><kwd><named-content xmlns:xlink="http://www.w3.org/1999/xlink" content-type="kingdom">Animalia</named-content></kwd><kwd><named-content xmlns:xlink="http://www.w3.org/1999/xlink" content-type="order">Diptera</named-content></kwd><kwd><named-content xmlns:xlink="http://www.w3.org/1999/xlink" content-type="family">Dolichopodidae</named-content></kwd></kwd-group><mixed-citation publication-type="journal"><person-group><name><surname>Qilemoge</surname><given-names/></name><name><surname>Wang</surname><given-names>Mengqing</given-names></name><name><surname>Yang</surname><given-names>Ding</given-names></name></person-group><article-title>Three new species of <italic><tp:taxon-name><tp:taxon-name-part taxon-name-part-type="genus" reg="Argyra">Argyra</tp:taxon-name-part></tp:taxon-name></italic> from China (<tp:taxon-name><tp:taxon-name-part taxon-name-part-type="order">Diptera</tp:taxon-name-part></tp:taxon-name>, <tp:taxon-name><tp:taxon-name-part taxon-name-part-type="family">Dolichopodidae</tp:taxon-name-part></tp:taxon-name>, <tp:taxon-name><tp:taxon-name-part taxon-name-part-type="subfamily">Diaphorinae</tp:taxon-name-part></tp:taxon-name>)</article-title><source>Zookeys</source><day>6</day><month>7</month><year>2018</year><volume>2018</volume><issue>772</issue><fpage>141</fpage><lpage>151</lpage><pub-id pub-id-type="doi">10.3897/zookeys.772.25406</pub-id></mixed-citation></tp:treatment-meta><tp:nomenclature><tp:taxon-name>
            <tp:taxon-name-part taxon-name-part-type="genus" reg="Argyra">Argyra</tp:taxon-name-part>
            <tp:taxon-name-part taxon-name-part-type="species" reg="pingwuensis">pingwuensis</tp:taxon-name-part>
            <object-id xmlns:xlink="http://www.w3.org/1999/xlink" content-type="zoobank" xlink:type="simple">http://zoobank.org/B6D62008-F653-4490-A6D5-7654CD5B25DA</object-id>
          </tp:taxon-name><tp:taxon-status xmlns:xlink="http://www.w3.org/1999/xlink" xlink:type="simple">sp. n.</tp:taxon-status><xref ref-type="fig" rid="F1">Figs 3–4</xref><xref ref-type="fig" rid="F3">, 10–11</xref></tp:nomenclature><tp:treatment-sec sec-type="diagnosis" id="SECID0EK6AE"><title>Diagnosis.</title><p>First flagellomere 2.1 times longer than wide; arista with basal segment 0.18 times as long as apical segment. All coxae black; basal 1/3 of fore and mid femora black, apical 1/3 of hind femur black; apical 1/4 of hind tibia black, <abbrev xmlns:xlink="http://www.w3.org/1999/xlink" xlink:title="anteroventral bristle (s)" id="ABBRID0EQ6AE" xlink:type="simple">av</abbrev> absent. <abbrev xmlns:xlink="http://www.w3.org/1999/xlink" xlink:title="length of m-cu / length of distal portion of CuA" id="ABBRID0EU6AE" xlink:type="simple">CuAx ratio</abbrev> 0.43. Abdominal tergites 1–2 with yellow lateral spot. Surstylus deeply incised apically; dorsal lobe basally thin, apically inflated obviously; ventral lobe finger-like, ventrally with one protuberance.</p></tp:treatment-sec><tp:treatment-sec sec-type="description" id="SECID0EY6AE"><title>Description.</title><p>Male (Fig. <xref ref-type="fig" rid="F1">3</xref>). Body length 6.2–6.5 mm. Wing length 5.3–5.5 mm.</p><p>Head metallic green with pale gray pruinescence. Hairs and bristles on head black. Face brown with pale gray pruinescence, width of face equal to length of first flagellomere. Upper postocular bristles black, middle and lower postocular bristles yellow. Two <abbrev xmlns:xlink="http://www.w3.org/1999/xlink" xlink:title="ocellar bristle (s)" id="ABBRID0EFAAG" xlink:type="simple">oc</abbrev>, two <abbrev xmlns:xlink="http://www.w3.org/1999/xlink" xlink:title="vertical bristle (s)" id="ABBRID0EJAAG" xlink:type="simple">vt</abbrev>, two <abbrev xmlns:xlink="http://www.w3.org/1999/xlink" xlink:title="postvertical bristle (s)" id="ABBRID0ENAAG" xlink:type="simple">pvt</abbrev>. Antenna (Fig. <xref ref-type="fig" rid="F3">10</xref>) brown; scape with black hairs, pedicel with circlet of black hairs; first flagellomere elongated, 2.1 times longer than wide, apically slightly sharp; arista brown, indistinctly pubescent, basal segment 0.18 times as long as apical segment. Proboscis brown with brown hairs; palpus black with black hairs.</p><fig id="F3" position="float" orientation="portrait"><label>Figures 10–11.</label><caption><p>
                <italic><tp:taxon-name><tp:taxon-name-part taxon-name-part-type="genus" reg="Argyra">Argyra</tp:taxon-name-part> <tp:taxon-name-part taxon-name-part-type="species" reg="pingwuensis">pingwuensis</tp:taxon-name-part></tp:taxon-name></italic> sp. n. male. <bold>10</bold> antenna, lateral view <bold>11</bold> genitalia, lateral view. Abbreviations: <abbrev xmlns:xlink="http://www.w3.org/1999/xlink" xlink:title="hypandrium" id="ABBRID0EMBAG" xlink:type="simple">hyp</abbrev> = hypandrium, <abbrev xmlns:xlink="http://www.w3.org/1999/xlink" xlink:title="surstylus" id="ABBRID0EQBAG" xlink:type="simple">sur</abbrev> (v) = ventral lobe of surstylus, <abbrev xmlns:xlink="http://www.w3.org/1999/xlink" xlink:title="surstylus" id="ABBRID0EUBAG" xlink:type="simple">sur</abbrev> (d) = dorsal lobe of surstylus, <abbrev xmlns:xlink="http://www.w3.org/1999/xlink" xlink:title="cercus" id="ABBRID0EYBAG" xlink:type="simple">cer</abbrev> = cercus. Scale bars: 0.2 mm.</p></caption><graphic xmlns:xlink="http://www.w3.org/1999/xlink" xlink:href="zookeys-772-141-g003.jpg" position="float" orientation="portrait" xlink:type="simple" id="oo_215434.jpg"/></fig><p>Thorax metallic green with pale gray pruinescence. Hairs and bristles on thorax black. Five strong <abbrev xmlns:xlink="http://www.w3.org/1999/xlink" xlink:title="dorsocentral bristle (s)" id="ABBRID0EDCAG" xlink:type="simple">dc</abbrev>, six <abbrev xmlns:xlink="http://www.w3.org/1999/xlink" xlink:title="acrostichal bristle" id="ABBRID0EHCAG" xlink:type="simple">acr</abbrev>, two strong <abbrev xmlns:xlink="http://www.w3.org/1999/xlink" xlink:title="notopleural bristle (s)" id="ABBRID0ELCAG" xlink:type="simple">npl</abbrev>, one strong <abbrev xmlns:xlink="http://www.w3.org/1999/xlink" xlink:title="supraalar bristle (s)" id="ABBRID0EPCAG" xlink:type="simple">sa</abbrev>, two strong <abbrev xmlns:xlink="http://www.w3.org/1999/xlink" xlink:title="postalar bristle (s)" id="ABBRID0ETCAG" xlink:type="simple">pa</abbrev>; scutellum with two pairs of <abbrev xmlns:xlink="http://www.w3.org/1999/xlink" xlink:title="scutellars" id="ABBRID0EXCAG" xlink:type="simple">sc</abbrev>. Propleuron with one pale bristle. Legs with all coxae black; basal 1/3 of fore and mid femora black, apical 1/3 of hind femur black; fore and mid tibiae yellow, apical 1/4 of hind tibia black; fore and mid tarsi from tip of tarsomere 1 onward black, hind tarsus entirely black. Hairs and bristles on legs black. Fore coxa with two bristles, mid coxa with five bristles, hind coxa with two black outer bristles. All femora with two rows of long black ventral bristles, twice as long as width of femur. Fore tibia with one <abbrev xmlns:xlink="http://www.w3.org/1999/xlink" xlink:title="anterodorsal bristle (s)" id="ABBRID0E2CAG" xlink:type="simple">ad</abbrev>, two <abbrev xmlns:xlink="http://www.w3.org/1999/xlink" xlink:title="posterodorsal bristle (s)" id="ABBRID0E6CAG" xlink:type="simple">pd</abbrev>, and three apical bristles; mid tibia with two <abbrev xmlns:xlink="http://www.w3.org/1999/xlink" xlink:title="anterodorsal bristle (s)" id="ABBRID0EDDAG" xlink:type="simple">ad</abbrev>, four <abbrev xmlns:xlink="http://www.w3.org/1999/xlink" xlink:title="posterodorsal bristle (s)" id="ABBRID0EHDAG" xlink:type="simple">pd</abbrev>, three <abbrev xmlns:xlink="http://www.w3.org/1999/xlink" xlink:title="anteroventral bristle (s)" id="ABBRID0ELDAG" xlink:type="simple">av</abbrev>, and five apical bristles; hind tibia with eight <abbrev xmlns:xlink="http://www.w3.org/1999/xlink" xlink:title="anterodorsal bristle (s)" id="ABBRID0EPDAG" xlink:type="simple">ad</abbrev>, eight <abbrev xmlns:xlink="http://www.w3.org/1999/xlink" xlink:title="posterodorsal bristle (s)" id="ABBRID0ETDAG" xlink:type="simple">pd</abbrev>, <abbrev xmlns:xlink="http://www.w3.org/1999/xlink" xlink:title="anteroventral bristle (s)" id="ABBRID0EXDAG" xlink:type="simple">av</abbrev> absent and three apical bristles. Relative lengths of tibia and 5 tarsomeres <abbrev xmlns:xlink="http://www.w3.org/1999/xlink" xlink:title="fore leg" id="ABBRID0E2DAG" xlink:type="simple">LI</abbrev> 3.2 : 2.3 : 0.5 : 0.4 : 0.2 : 0.3; <abbrev xmlns:xlink="http://www.w3.org/1999/xlink" xlink:title="mid leg" id="ABBRID0E6DAG" xlink:type="simple">LII</abbrev> 5.2 : 3.1 : 1.2 : 1.0 : 0.6 : 0.4; <abbrev xmlns:xlink="http://www.w3.org/1999/xlink" xlink:title="hind leg" id="ABBRID0EDEAG" xlink:type="simple">LIII</abbrev> 6.7 : 2.4 : 1.7 : 1.2 : 0.7 : 0.5. Wing hyaline, veins black; costal callus indistinct; M bent medially, M and R<sub>4+5</sub> parallel apically; <abbrev xmlns:xlink="http://www.w3.org/1999/xlink" xlink:title="length of m-cu / length of distal portion of CuA" id="ABBRID0EJEAG" xlink:type="simple">CuAx ratio</abbrev> 0.43. Squama yellow with brown hairs. Halter yellow.</p><p>Abdomen metallic green with pale gray pruinescence, except tergites 1–2 with yellow lateral spot. Hairs and bristles on abdomen black. Male genitalia (Fig. <xref ref-type="fig" rid="F3">11</xref>): Surstylus deeply incised apically; dorsal lobe brown, basally thin, apically inflated obviously, with one long bristle; ventral lobe yellow, except dorsal surface brown, finger-like, basally wide, with two bristles, ventrally with protuberance. Cercus long, basally wide, apically slightly acute with distinct bristles. Hypandrium yellow, long and slightly bent medially.</p><p>Female (Fig. <xref ref-type="fig" rid="F1">4</xref>). Body length 5.4–5.6 mm. Wing length 5.4–5.6 mm. Similar to male except: Fore coxa yellow except basally black and all femora yellow. Abdomen tergite 2 with yellow lateral spot.</p></tp:treatment-sec><tp:treatment-sec sec-type="Types" id="SECID0EZEAG"><title>Types.</title><p>Holotype male, CHINA, Sichuan, Pingwu, Wanglang National Nature Reserve; 2930m; collected by sweeping nets in grassland; 2016.VIII.3, Yuqiang Xi. Paratypes: three males, four females, same data as holotype; four males, one female, CHINA, Sichuan, Pingwu, Wanglang National Nature Reserve; collected by yellow pan traps in grassland; 2016.VIII.5, Yuqiang Xi.</p></tp:treatment-sec><tp:treatment-sec sec-type="distribution" id="SECID0E5EAG"><title>Distribution.</title><p>Oriental realm: China (Sichuan).</p></tp:treatment-sec><tp:treatment-sec sec-type="remarks" id="SECID0EDFAG"><title>Remarks.</title><p>The new species is somewhat similar to <italic><tp:taxon-name><tp:taxon-name-part taxon-name-part-type="genus" reg="Argyra">A.</tp:taxon-name-part> <tp:taxon-name-part taxon-name-part-type="species" reg="beijingensis">beijingensis</tp:taxon-name-part></tp:taxon-name></italic> Wang &amp; <italic>Y</italic>ang, but can be separated from the latter by the following features: fore and mid femora black at base 1/3, hind femur black at apical 1/3, hind tibia black at apical 1/4; dorsal lobe of surstylus with one long bristle. In <italic><tp:taxon-name><tp:taxon-name-part taxon-name-part-type="genus" reg="Argyra">A.</tp:taxon-name-part> <tp:taxon-name-part taxon-name-part-type="species" reg="beijingensis">beijingensis</tp:taxon-name-part></tp:taxon-name></italic>, the ventral surface of the fore and mid femora are black at base, the hind femur is black at apical 1/5; the dorsal lobe of the surstylus has three bristles (Wang et al. 2004: 386, fig. 2; <xref ref-type="bibr" rid="B14">Yang et al. 2011</xref>: 1106, fig. 714).</p></tp:treatment-sec><tp:treatment-sec sec-type="etymology" id="SECID0EFGAG"><title>Etymology.</title><p>The specific name refers to the type locality, Pingwu.</p></tp:treatment-sec><tp:treatment-sec><!--Section generated to contain objects referenced in tp:taxon-treatment.--><fig id="F1" position="float" orientation="portrait"><label>Figures 1–6.</label><caption><p>Habitus, lateral view. <bold>1</bold> <italic><tp:taxon-name><tp:taxon-name-part taxon-name-part-type="genus" reg="Argyra">Argyra</tp:taxon-name-part> <tp:taxon-name-part taxon-name-part-type="species" reg="longicornis">longicornis</tp:taxon-name-part></tp:taxon-name></italic> sp. n. Male <bold>2</bold> <italic><tp:taxon-name><tp:taxon-name-part taxon-name-part-type="genus" reg="Argyra">Argyra</tp:taxon-name-part> <tp:taxon-name-part taxon-name-part-type="species" reg="longicornis">longicornis</tp:taxon-name-part></tp:taxon-name></italic> sp. n. Male Antenna <bold>3</bold> <italic><tp:taxon-name><tp:taxon-name-part taxon-name-part-type="genus" reg="Argyra">Argyra</tp:taxon-name-part> <tp:taxon-name-part taxon-name-part-type="species" reg="pingwuensis">pingwuensis</tp:taxon-name-part></tp:taxon-name></italic> sp. n. Male <bold>4</bold> <italic><tp:taxon-name><tp:taxon-name-part taxon-name-part-type="genus" reg="Argyra">Argyra</tp:taxon-name-part> <tp:taxon-name-part taxon-name-part-type="species" reg="pingwuensis">pingwuensis</tp:taxon-name-part></tp:taxon-name></italic> sp. n. Female <bold>5</bold> <italic><tp:taxon-name><tp:taxon-name-part taxon-name-part-type="genus" reg="Argyra">Argyra</tp:taxon-name-part> <tp:taxon-name-part taxon-name-part-type="species" reg="sichuanensis">sichuanensis</tp:taxon-name-part></tp:taxon-name></italic> sp. n. Male <bold>6</bold> <italic><tp:taxon-name><tp:taxon-name-part taxon-name-part-type="genus" reg="Argyra">Argyra</tp:taxon-name-part> <tp:taxon-name-part taxon-name-part-type="species" reg="sichuanensis">sichuanensis</tp:taxon-name-part></tp:taxon-name></italic> sp. n. Female. Scale bars: 1 mm.</p></caption><graphic xmlns:xlink="http://www.w3.org/1999/xlink" xlink:href="zookeys-772-141-g001.jpg" position="float" orientation="portrait" xlink:type="simple" id="oo_215432.jpg"/></fig></tp:treatment-sec><ref-list><ref id="B14"><mixed-citation xmlns:xlink="http://www.w3.org/1999/xlink" xlink:type="simple">
          <person-group><name name-style="western"><surname>Yang</surname><given-names>D</given-names></name><name name-style="western"><surname>Zhang</surname><given-names>LL</given-names></name><name name-style="western"><surname>Wang</surname><given-names>MQ</given-names></name><name name-style="western"><surname>Zhu</surname><given-names>YJ</given-names></name></person-group> (<year>2011</year>) Fauna Sinica <tp:taxon-name><tp:taxon-name-part taxon-name-part-type="class">Insecta</tp:taxon-name-part></tp:taxon-name> Vol. 53. <tp:taxon-name><tp:taxon-name-part taxon-name-part-type="order">Diptera</tp:taxon-name-part></tp:taxon-name> <tp:taxon-name><tp:taxon-name-part taxon-name-part-type="family">Dolichopodidae</tp:taxon-name-part></tp:taxon-name>. Science Press, Beijing, pp 1536–1543.</mixed-citation></ref></ref-list></tp:taxon-treatment>
