# Supplementary material for: Three new species of Argyra from China (Diptera, Dolichopodidae, Diaphorinae)
Source: Zookeys. 2018 Jul 6;(772):141–51. doi: 10.3897/zookeys.772.25406 (PMC6045679; doi:10.3897/zookeys.772.25406)
Supplement: XML Treatment for Argyra sichuanensis [file zookeys.772.25406-treatment4.xml]

<!DOCTYPE tp:taxon-treatment
  PUBLIC "-//TaxonX//DTD Taxonomic Treatment Publishing DTD v0 20100105//EN" "tax-treatment-NSO.dtd">
<tp:taxon-treatment xmlns:tp="http://www.plazi.org/taxpub"><tp:treatment-meta><kwd-group><label>Taxon classification</label><kwd><named-content xmlns:xlink="http://www.w3.org/1999/xlink" content-type="kingdom">Animalia</named-content></kwd><kwd><named-content xmlns:xlink="http://www.w3.org/1999/xlink" content-type="order">Diptera</named-content></kwd><kwd><named-content xmlns:xlink="http://www.w3.org/1999/xlink" content-type="family">Dolichopodidae</named-content></kwd></kwd-group><mixed-citation publication-type="journal"><person-group><name><surname>Qilemoge</surname><given-names/></name><name><surname>Wang</surname><given-names>Mengqing</given-names></name><name><surname>Yang</surname><given-names>Ding</given-names></name></person-group><article-title>Three new species of <italic><tp:taxon-name><tp:taxon-name-part taxon-name-part-type="genus" reg="Argyra">Argyra</tp:taxon-name-part></tp:taxon-name></italic> from China (<tp:taxon-name><tp:taxon-name-part taxon-name-part-type="order">Diptera</tp:taxon-name-part></tp:taxon-name>, <tp:taxon-name><tp:taxon-name-part taxon-name-part-type="family">Dolichopodidae</tp:taxon-name-part></tp:taxon-name>, <tp:taxon-name><tp:taxon-name-part taxon-name-part-type="subfamily">Diaphorinae</tp:taxon-name-part></tp:taxon-name>)</article-title><source>Zookeys</source><day>6</day><month>7</month><year>2018</year><volume>2018</volume><issue>772</issue><fpage>141</fpage><lpage>151</lpage><pub-id pub-id-type="doi">10.3897/zookeys.772.25406</pub-id></mixed-citation></tp:treatment-meta><tp:nomenclature><tp:taxon-name>
            <tp:taxon-name-part taxon-name-part-type="genus" reg="Argyra">Argyra</tp:taxon-name-part>
            <tp:taxon-name-part taxon-name-part-type="species" reg="sichuanensis">sichuanensis</tp:taxon-name-part>
            <object-id xmlns:xlink="http://www.w3.org/1999/xlink" content-type="zoobank" xlink:type="simple">http://zoobank.org/42AB7B4F-987F-44B5-B942-577D6B11E1AC</object-id>
          </tp:taxon-name><tp:taxon-status xmlns:xlink="http://www.w3.org/1999/xlink" xlink:type="simple">sp. n.</tp:taxon-status><xref ref-type="fig" rid="F1">Figs 5–6</xref><xref ref-type="fig" rid="F4">, 12–13</xref></tp:nomenclature><tp:treatment-sec sec-type="diagnosis" id="SECID0E1HAG"><title>Diagnosis.</title><p>First flagellomere 1.92 times longer than wide; basal segment of arista 0.18 times as long as apical segment. All coxae black; all femora black, except apical 1/4 of fore femur yellow; hind tibia without <abbrev xmlns:xlink="http://www.w3.org/1999/xlink" xlink:title="anteroventral bristle (s)" id="ABBRID0EAIAG" xlink:type="simple">av</abbrev>; fore tarsomere II slightly thickened with short thick bristles. <abbrev xmlns:xlink="http://www.w3.org/1999/xlink" xlink:title="length of m-cu / length of distal portion of CuA" id="ABBRID0EEIAG" xlink:type="simple">CuAx ratio</abbrev> 0.48. Abdominal tergite 2 with large yellow lateral spot. Surstylus deeply incised apically; dorsal lobe nearly strip-like, ventral lobe finger-like, basally wide.</p></tp:treatment-sec><tp:treatment-sec sec-type="description" id="SECID0EIIAG"><title>Description.</title><p>Male (Fig. <xref ref-type="fig" rid="F1">5</xref>). Body length 6.9–7.1 mm. Wing length 5.4–5.6 mm.</p><p>Head metallic green with pale gray pruinescence. Hairs and bristles on head black. Face brown with pale gray pruinescence, width of face equal to length of first flagellomere. Upper postocular bristles black, middle and lower postocular bristles yellow. Two <abbrev xmlns:xlink="http://www.w3.org/1999/xlink" xlink:title="ocellar bristle (s)" id="ABBRID0EUIAG" xlink:type="simple">oc</abbrev>, two <abbrev xmlns:xlink="http://www.w3.org/1999/xlink" xlink:title="vertical bristle (s)" id="ABBRID0EYIAG" xlink:type="simple">vt</abbrev>, two <abbrev xmlns:xlink="http://www.w3.org/1999/xlink" xlink:title="postvertical bristle (s)" id="ABBRID0E3IAG" xlink:type="simple">pvt</abbrev>. Antenna (Fig. <xref ref-type="fig" rid="F4">12</xref>) black; scape with black hairs, pedicel with circlet of black hairs; first flagellomere elongated, 1.92 times longer than wide, apically slightly sharp; arista black, indistinctly pubescent, basal segment 0.18 times as long as apical segment. Proboscis black with brown hairs; palpus black with brown hairs.</p><fig id="F4" position="float" orientation="portrait"><label>Figures 12–13.</label><caption><p>
                <italic><tp:taxon-name><tp:taxon-name-part taxon-name-part-type="genus" reg="Argyra">Argyra</tp:taxon-name-part> <tp:taxon-name-part taxon-name-part-type="species" reg="sichuanensis">sichuanensis</tp:taxon-name-part></tp:taxon-name></italic> sp. n. male. <bold>12</bold> antenna, lateral view <bold>13</bold> genitalia, lateral view. Abbreviations: <abbrev xmlns:xlink="http://www.w3.org/1999/xlink" xlink:title="hypandrium" id="ABBRID0E2JAG" xlink:type="simple">hyp</abbrev> = hypandrium, <abbrev xmlns:xlink="http://www.w3.org/1999/xlink" xlink:title="surstylus" id="ABBRID0E6JAG" xlink:type="simple">sur</abbrev> (v) = ventral lobe of surstylus, <abbrev xmlns:xlink="http://www.w3.org/1999/xlink" xlink:title="surstylus" id="ABBRID0EDKAG" xlink:type="simple">sur</abbrev> (d) = dorsal lobe of surstylus, <abbrev xmlns:xlink="http://www.w3.org/1999/xlink" xlink:title="cercus" id="ABBRID0EHKAG" xlink:type="simple">cer</abbrev> = cercus. Scale bars: 0.2 mm.</p></caption><graphic xmlns:xlink="http://www.w3.org/1999/xlink" xlink:href="zookeys-772-141-g004.jpg" position="float" orientation="portrait" xlink:type="simple" id="oo_215435.jpg"/></fig><p>Thorax metallic green with pale gray pruinescence. Hairs and bristles on thorax black. Five strong <abbrev xmlns:xlink="http://www.w3.org/1999/xlink" xlink:title="dorsocentral bristle (s)" id="ABBRID0ESKAG" xlink:type="simple">dc</abbrev>, six <abbrev xmlns:xlink="http://www.w3.org/1999/xlink" xlink:title="acrostichal bristle" id="ABBRID0EWKAG" xlink:type="simple">acr</abbrev>, two strong <abbrev xmlns:xlink="http://www.w3.org/1999/xlink" xlink:title="notopleural bristle (s)" id="ABBRID0E1KAG" xlink:type="simple">npl</abbrev>, one strong <abbrev xmlns:xlink="http://www.w3.org/1999/xlink" xlink:title="supraalar bristle (s)" id="ABBRID0E5KAG" xlink:type="simple">sa</abbrev>, two strong <abbrev xmlns:xlink="http://www.w3.org/1999/xlink" xlink:title="postalar bristle (s)" id="ABBRID0ECLAG" xlink:type="simple">pa</abbrev>; scutellum with two pairs of <abbrev xmlns:xlink="http://www.w3.org/1999/xlink" xlink:title="scutellars" id="ABBRID0EGLAG" xlink:type="simple">sc</abbrev>. Propleuron with one pale bristle. Legs mostly black. All coxae black; all femora black except apical 1/4 of fore femur yellow; all tibiae yellow except apical 1/3 of hind tibia black; fore and mid tarsi from tip of tarsomere I onward black, hind tarsus entirely black. Hairs and bristles on legs black. Fore coxa with eight bristles, mid coxa with six bristles, hind coxa with four outer bristles. All femora with two rows of long ventral bristles, twice as long as width of femur. Fore tibia with one <abbrev xmlns:xlink="http://www.w3.org/1999/xlink" xlink:title="anterodorsal bristle (s)" id="ABBRID0EKLAG" xlink:type="simple">ad</abbrev>, four <abbrev xmlns:xlink="http://www.w3.org/1999/xlink" xlink:title="posterodorsal bristle (s)" id="ABBRID0EOLAG" xlink:type="simple">pd</abbrev>, and three apical bristles; mid tibia with one <abbrev xmlns:xlink="http://www.w3.org/1999/xlink" xlink:title="anterodorsal bristle (s)" id="ABBRID0ESLAG" xlink:type="simple">ad</abbrev>, three <abbrev xmlns:xlink="http://www.w3.org/1999/xlink" xlink:title="posterodorsal bristle (s)" id="ABBRID0EWLAG" xlink:type="simple">pd</abbrev>, three <abbrev xmlns:xlink="http://www.w3.org/1999/xlink" xlink:title="anteroventral bristle (s)" id="ABBRID0E1LAG" xlink:type="simple">av</abbrev>, and three apical bristles; hind tibia with five <abbrev xmlns:xlink="http://www.w3.org/1999/xlink" xlink:title="anterodorsal bristle (s)" id="ABBRID0E5LAG" xlink:type="simple">ad</abbrev>, six <abbrev xmlns:xlink="http://www.w3.org/1999/xlink" xlink:title="posterodorsal bristle (s)" id="ABBRID0ECMAG" xlink:type="simple">pd</abbrev>, <abbrev xmlns:xlink="http://www.w3.org/1999/xlink" xlink:title="anteroventral bristle (s)" id="ABBRID0EGMAG" xlink:type="simple">av</abbrev> absent and four apical bristles. Fore tarsomere II slightly thickened with short thick bristles. Relative lengths of tibia and 5 tarsomeres <abbrev xmlns:xlink="http://www.w3.org/1999/xlink" xlink:title="fore leg" id="ABBRID0EKMAG" xlink:type="simple">LI</abbrev> 2.5 : 1.7 : 0.4 : 0.4 : 0.2 : 0.3; <abbrev xmlns:xlink="http://www.w3.org/1999/xlink" xlink:title="mid leg" id="ABBRID0EOMAG" xlink:type="simple">LII</abbrev> 3.0 : 1.4 : 0.7 : 0.5 : 0.3 : 0.2; <abbrev xmlns:xlink="http://www.w3.org/1999/xlink" xlink:title="hind leg" id="ABBRID0ESMAG" xlink:type="simple">LIII</abbrev> 2.8 : 1.0 : 0.5 : 0.4 : 0.3 : 0.2. Wing hyaline, veins black; costal callus indistinct; M bent medially, M and R<sub>4+5</sub> parallel apically; <abbrev xmlns:xlink="http://www.w3.org/1999/xlink" xlink:title="length of m-cu / length of distal portion of CuA" id="ABBRID0EYMAG" xlink:type="simple">CuAx ratio</abbrev> 0.48. Squama yellow with black hairs. Halter yellow.</p><p>Abdomen metallic green with pale gray pruinescence. Abdominal tergite II with large yellow lateral spot. Hairs and bristles on abdomen black. Male genitalia (Fig. <xref ref-type="fig" rid="F4">13</xref>): Surstylus deeply incised apically; dorsal lobe brown, nearly strip-like, with one apical bristle; ventral lobe yellow, finger-like, basally wide, with two bristles. Cercus long, medially wide, with distinct bristles. Hypandrium yellow, long, medially bent, apically rounded.</p><p>Female (Fig. <xref ref-type="fig" rid="F1">6</xref>). Body length 5.4–5.6 mm. Wing length 5.4–5.6 mm. Fore coxa yellow except basally black. Hind femur black apically; hind tibia yellow except apical 1/5 black. Fore tarsomere II normal without short thick bristles. Abdomen without yellow lateral spot.</p></tp:treatment-sec><tp:treatment-sec sec-type="Types" id="SECID0EINAG"><title>Types.</title><p>Holotype male, CHINA, Sichuan, Pingwu, Wanglang National Nature Reserve, Baixionggou; 2857 m; collected by sweeping nets in grassland; 2016.VIII.06, Yuqiang Xi. Paratypes: 17 males, 448 females, same data as holotype.</p></tp:treatment-sec><tp:treatment-sec sec-type="distribution" id="SECID0ENNAG"><title>Distribution.</title><p>Oriental realm: China (Sichuan).</p></tp:treatment-sec><tp:treatment-sec sec-type="remarks" id="SECID0ESNAG"><title>Remarks.</title><p>The new species is somewhat similar to <italic><tp:taxon-name><tp:taxon-name-part taxon-name-part-type="genus" reg="Argyra">A.</tp:taxon-name-part> <tp:taxon-name-part taxon-name-part-type="species" reg="beijingensis">beijingensis</tp:taxon-name-part></tp:taxon-name></italic> Wang &amp; Yang, but can be separated from the latter by the following features: all femora black, only fore femur yellow at apical 1/4; hind tibia apically black; fore tarsomere II slightly thickened with short thick bristles; dorsal lobe of surstylus apically unobviously inflated, nearly strip-like, with one apical bristle. In <italic><tp:taxon-name><tp:taxon-name-part taxon-name-part-type="genus" reg="Argyra">A.</tp:taxon-name-part> <tp:taxon-name-part taxon-name-part-type="species" reg="beijingensis">beijingensis</tp:taxon-name-part></tp:taxon-name></italic>, the ventral surface of the fore and mid femora are black at base, the hind femur is black at apical 1/5; the dorsal lobe of the surstylus is wide, apically distinctly inflated with three bristles (Wang et al. 2004: 386, fig. 2; <xref ref-type="bibr" rid="B14">Yang et al. 2011</xref>: 1106, fig. 714).</p></tp:treatment-sec><tp:treatment-sec sec-type="etymology" id="SECID0ESOAG"><title>Etymology.</title><p>The specific name refers to the type locality, Sichuan province.</p></tp:treatment-sec><tp:treatment-sec><!--Section generated to contain objects referenced in tp:taxon-treatment.--><fig id="F1" position="float" orientation="portrait"><label>Figures 1–6.</label><caption><p>Habitus, lateral view. <bold>1</bold> <italic><tp:taxon-name><tp:taxon-name-part taxon-name-part-type="genus" reg="Argyra">Argyra</tp:taxon-name-part> <tp:taxon-name-part taxon-name-part-type="species" reg="longicornis">longicornis</tp:taxon-name-part></tp:taxon-name></italic> sp. n. Male <bold>2</bold> <italic><tp:taxon-name><tp:taxon-name-part taxon-name-part-type="genus" reg="Argyra">Argyra</tp:taxon-name-part> <tp:taxon-name-part taxon-name-part-type="species" reg="longicornis">longicornis</tp:taxon-name-part></tp:taxon-name></italic> sp. n. Male Antenna <bold>3</bold> <italic><tp:taxon-name><tp:taxon-name-part taxon-name-part-type="genus" reg="Argyra">Argyra</tp:taxon-name-part> <tp:taxon-name-part taxon-name-part-type="species" reg="pingwuensis">pingwuensis</tp:taxon-name-part></tp:taxon-name></italic> sp. n. Male <bold>4</bold> <italic><tp:taxon-name><tp:taxon-name-part taxon-name-part-type="genus" reg="Argyra">Argyra</tp:taxon-name-part> <tp:taxon-name-part taxon-name-part-type="species" reg="pingwuensis">pingwuensis</tp:taxon-name-part></tp:taxon-name></italic> sp. n. Female <bold>5</bold> <italic><tp:taxon-name><tp:taxon-name-part taxon-name-part-type="genus" reg="Argyra">Argyra</tp:taxon-name-part> <tp:taxon-name-part taxon-name-part-type="species" reg="sichuanensis">sichuanensis</tp:taxon-name-part></tp:taxon-name></italic> sp. n. Male <bold>6</bold> <italic><tp:taxon-name><tp:taxon-name-part taxon-name-part-type="genus" reg="Argyra">Argyra</tp:taxon-name-part> <tp:taxon-name-part taxon-name-part-type="species" reg="sichuanensis">sichuanensis</tp:taxon-name-part></tp:taxon-name></italic> sp. n. Female. Scale bars: 1 mm.</p></caption><graphic xmlns:xlink="http://www.w3.org/1999/xlink" xlink:href="zookeys-772-141-g001.jpg" position="float" orientation="portrait" xlink:type="simple" id="oo_215432.jpg"/></fig></tp:treatment-sec><ref-list><ref id="B14"><mixed-citation xmlns:xlink="http://www.w3.org/1999/xlink" xlink:type="simple">
          <person-group><name name-style="western"><surname>Yang</surname><given-names>D</given-names></name><name name-style="western"><surname>Zhang</surname><given-names>LL</given-names></name><name name-style="western"><surname>Wang</surname><given-names>MQ</given-names></name><name name-style="western"><surname>Zhu</surname><given-names>YJ</given-names></name></person-group> (<year>2011</year>) Fauna Sinica <tp:taxon-name><tp:taxon-name-part taxon-name-part-type="class">Insecta</tp:taxon-name-part></tp:taxon-name> Vol. 53. <tp:taxon-name><tp:taxon-name-part taxon-name-part-type="order">Diptera</tp:taxon-name-part></tp:taxon-name> <tp:taxon-name><tp:taxon-name-part taxon-name-part-type="family">Dolichopodidae</tp:taxon-name-part></tp:taxon-name>. Science Press, Beijing, pp 1536–1543.</mixed-citation></ref></ref-list></tp:taxon-treatment>
